# Supplementary material for: Association between Time to Emergent Surgery and Outcomes in Trauma Patients: A 10-Year Multicenter Study
Source: Medicina (Kaunas). 2024 Jun 10;60(6):960. doi: 10.3390/medicina60060960 (PMC11205494; doi:10.3390/medicina60060960)
Supplement: Supplementary file 1 [file medicina-60-00960-s001.zip]

Archive with 1 entries (1 files):
- medicina-3026405-supplementary.pdf
